# Supplementary material for: PTCHD1: Identification and Neurodevelopmental Contributions of an Autism Spectrum Disorder and Intellectual Disability Susceptibility Gene
Source: Genes (Basel). 2022 Mar 17;13(3):527. doi: 10.3390/genes13030527 (PMC8953913; doi:10.3390/genes13030527)
Supplement: Supplementary file 1 [file genes-13-00527-s001.zip]

Archive with 2 entries (2 files):
- Supplementary Information_21Feb2022.pdf
- Supplementary Table S1.xlsx
